# Supplementary material for: Synthesis of Synthetic Musks: A Theoretical Study Based on the Relationships between Structure and Properties at Molecular Scale
Source: Int J Mol Sci. 2023 Feb 1;24(3):2768. doi: 10.3390/ijms24032768 (PMC9917709; doi:10.3390/ijms24032768)
Supplement: Supplementary file 1 [file ijms-24-02768-s001.zip]

Archive with 2 entries (2 files):
- Supplementary I.pdf
- Supplementary II.xlsx
