# Supplementary material for: Synthesis of Synthetic Musks: A Theoretical Study Based on the Relationships between Structure and Properties at Molecular Scale
Source: Int J Mol Sci. 2023 Feb 1;24(3):2768. doi: 10.3390/ijms24032768 (PMC9917709; doi:10.3390/ijms24032768)
Supplement: Supplementary file 1 [file ijms-24-02768-s001.zip › Supplementary II.xlsx]

## Sheet: Descriptors
Name	Total Energy	q+	q-	qH+	ELUMO	EHOMO	Energy gap	Dipole Moment	QXX	QYY	QZZ	QXY	QXZ	QYZ	Positive frequency	Infrared	Roman	MR	Mol Wt	BP	MP	CT	CV	logP	HL	HF	GE	nAcid	ALogP	ALogp2	AMR	apol	nAtom	nHeavyAtom	nH	nC	nN	nO	ATS0m	ATS1m	ATS2m	ATS3m	ATS4m	ATS5m	ATS6m	ATS7m	ATS8m	ATS0v	ATS1v
2	-942.002	0.469252	-0.479494	0.178647	-0.06213	-0.23767	0.17554	4.6735	-2.0142	0.0315	1.9827	4.0826	-0.5021	-7.1301	31.78	187.583	178.632	85.7	289.37	817.86	586.69	843.79	882.5	4.09	6.53	-205.61	208.21	0	1.8648	3.47748	53.6643	48.7622	44	21	23	17	1	3	3439.96	3875.98	6290.15	7862.36	7223.27	5659.17	4468.57	3234.77	1342.95	8807.2	11647.6
4	-942.002	0.470068	-0.463062	0.178655	-0.062267	-0.237612	0.175345	3.856	-1.6883	2.4088	-0.7205	-3.6437	-9.3913	-4.9629	36.45	187.283	198.213	85.7	289.37	817.86	586.69	843.79	882.5	4.09	6.53	-205.61	208.21	0	1.8648	3.47748	53.6643	48.7622	44	21	23	17	1	3	3439.96	3875.98	6290.15	7862.36	7223.27	5659.17	4468.57	3234.77	1342.95	8807.2	11647.6
6	-941.996	0.43626	-0.479588	0.187301	-0.064457	-0.232292	0.167835	4.1678	-10.921	12.5655	-1.6445	-4.897	5.3171	-2.9684	39.72	181.374	363.144	83.82	289.37	817.86	586.69	843.79	882.5	4.38	6.53	-205.61	208.21	0	2.3285	5.42191	54.0227	48.7622	44	21	23	17	1	3	3439.96	3875.98	6268.19	7583.46	7770.61	5186.75	4310.55	3096.77	1864.92	8807.2	11647.6
7	-927.221	0.520945	-0.510831	0.166682	-0.009869	-0.230944	0.221075	2.311	-2.6178	4.2229	-1.6051	4.9638	4.732	6.2428	34.29	103.127	254.542	86.52	290.4	733.74	498.81	815.64	892.5	4.06	6.38	-479.93	-28.92	0	0.9665	0.934122	58.671	51.4226	47	21	26	18	0	3	3391.08	3920.26	6233.25	7921.73	7284.66	5641.49	4630.36	3242.12	1279.36	9080.65	11999.3
9	-1017.2	0.453442	-0.500185	0.164627	-0.056754	-0.24026	0.183505	2.3766	-1.6245	1.3477	0.2767	3.3121	4.8385	-0.9596	43.54	118.155	248.404	87.49	305.37	840.28	608.92	851.2	900.5	4.38	7.69	-337.83	103.21	0	1.6784	2.81703	55.2452	49.5642	45	22	23	17	1	4	3695.93	4116.04	6598.13	8563.67	8274.34	6496.21	5025.09	3698.41	1678.79	9023.59	11829.6
11	-1017.21	0.443989	-0.492201	0.178062	-0.05965	-0.241555	0.181905	3.6278	-5.7557	1.5159	4.2398	-7.1844	-7.0977	-5.1514	45.13	242.196	137.598	87.49	305.37	840.28	608.92	851.2	900.5	4.38	7.69	-337.83	103.21	0	1.6784	2.81703	55.2452	49.5642	45	22	23	17	1	4	3695.93	4116.04	6598.13	8563.67	8274.34	6496.21	5025.09	3698.41	1678.79	9023.59	11829.6
12	-1017.21	0.461767	-0.484951	0.173484	-0.065032	-0.239122	0.174091	2.2794	1.0965	-0.392	-0.7044	3.303	0.0886	5.5218	39.2	78.6735	409.724	87.13	305.37	840.28	608.92	851.2	900.5	3.24	7.69	-337.83	103.21	0	1.6292	2.65429	55.8427	49.5642	45	22	23	17	1	4	3695.93	4116.04	6546.29	8418.98	8224.14	6571.96	4995.21	3701.06	1822.54	9023.59	11829.6
13	-1107.17	0.468792	-0.481599	0.17777	-0.087349	-0.251521	0.164172	5.1007	-4.6557	4.0897	0.5661	5.7849	-12.4087	2.898	33.39	228.362	398.438	88.47	320.34	946.82	719.03	886.62	908.5	4.69	9.9	-195.73	235.34	0	2.3903	5.71353	51.8194	47.7059	43	23	20	16	2	5	4000.78	4311.83	6966.98	9125.99	9675.55	7230.05	5428.95	4154.7	2078.23	8966.53	11659.8
14	-1107.18	0.476571	-0.478557	0.20259	-0.080869	-0.246937	0.166068	4.3982	-4.5793	6.1889	-1.6096	-0.8874	13.0978	3.5149	31.03	237.796	176.997	86.37	320.34	946.82	719.03	886.62	908.5	3.53	9.9	-195.73	235.34	0	2.229	4.96844	52.3235	47.7059	43	23	20	16	2	5	4000.78	4311.83	6941.03	8735.41	9499.06	7597.12	5270.94	4016.7	2600.2	8966.53	11659.8
15	-927.218	0.241462	-0.507657	0.165129	-0.007669	-0.227792	0.220123	3.7054	4.577	-3.5249	-1.0521	0.1505	3.5164	-7.1224	28.73	196.268	183.736	86.16	290.4	733.74	498.81	815.64	892.5	2.92	6.38	-479.93	-28.92	0	0.9173	0.841439	59.2685	51.4226	47	21	26	18	0	3	3391.08	3920.26	6173.47	7846.79	7334.19	5588.96	4558.08	3253.91	1423.1	9080.65	11999.3
16	-1017.2	0.445804	-0.488749	0.181241	-0.061253	-0.232827	0.171574	5.8107	-3.9484	7.3172	-3.3688	-4.4885	0.2752	-1.022	36.52	304.238	195.861	85.4	305.37	840.28	608.92	851.2	900.5	3.21	7.69	-337.83	103.21	0	1.5171	2.30159	55.7493	49.5642	45	22	23	17	1	4	3695.93	4116.04	6568.21	8159.25	8688.74	6202.6	4954.69	3560.41	2200.76	9023.59	11829.6
17	-1017.2	0.475978	-0.480885	0.191458	-0.062315	-0.235243	0.172928	3.1007	-4.2484	2.8136	1.4348	-5.6403	2.8781	15.8323	25.66	361.572	186.103	87.13	305.37	840.28	608.92	851.2	900.5	3.24	7.69	-337.83	103.21	0	1.6292	2.65429	55.8427	49.5642	45	22	23	17	1	4	3695.93	4116.04	6546.29	8418.98	8224.14	6571.96	4995.21	3701.06	1822.54	9023.59	11829.6
18	-1107.18	0.485912	-0.477831	0.204368	-0.077796	-0.251605	0.173809	0.946	-2.8943	6.9312	-4.0369	-6.7218	-3.6062	-0.1871	40.43	153.847	167.042	86.37	320.34	946.82	719.03	886.62	908.5	3.53	9.9	-195.73	235.34	0	2.229	4.96844	52.3235	47.7059	43	23	20	16	2	5	4000.78	4311.83	6941.03	8735.41	9499.06	7597.12	5270.94	4016.7	2600.2	8966.53	11659.8
20	-1092.4	0.506026	-0.519029	0.179766	-0.065615	-0.239704	0.174089	2.7894	2.8822	4.5306	-7.4128	-2.1537	14.227	6.2593	30.91	217.952	173.693	87.2	321.37	862.7	631.15	859.09	918.5	3.58	9.74	-470.05	-1.79	0	1.3307	1.77076	57.3302	50.3662	46	23	23	17	1	5	3951.9	4356.11	6884.14	8806.72	9711.76	7272.8	5607.97	4024.05	2536.6	9239.98	12011.5
21	-1092.4	0.453779	-0.480923	0.171761	-0.064798	-0.238576	0.173778	6.4412	-16.6206	9.4138	7.2067	-4.9471	-0.9446	7.5239	28.91	368.363	201.892	87.49	305.37	840.28	608.92	851.2	900.5	4.38	7.69	-337.83	103.21	0	1.4428	2.08167	57.4236	50.3662	46	23	23	17	1	5	3951.9	4356.11	6854.28	9136.2	9346.9	7513.88	5606.08	4173.84	2158.38	9239.98	12011.5
22	-1182.38	0.477418	-0.482048	0.222029	-0.081995	-0.250838	0.168843	3.4738	-1.803	-2.2136	4.0166	-6.6858	-1.1141	1.1431	41.64	204.93	147.666	88.17	336.34	969.24	741.26	894.63	926.5	3.89	11.05	-327.95	130.34	0	2.0426	4.17221	53.9044	48.5079	44	24	20	16	2	6	4256.75	4551.89	7249.02	9444.68	10683.6	8700.59	5915.08	4480.34	2936.04	9182.92	11841.8
23	-1272.35	0.472918	-0.478555	0.221664	-0.104175	-0.262127	0.157952	2.0698	-0.9371	4.0243	-3.0872	9.3579	11.2233	-8.3988	30.16	213.215	171.076	89.14	351.31	1075.78	851.37	930.12	934.5	4.21	13.26	-185.85	262.47	0	2.7545	7.58727	50.4786	46.6495	42	25	17	15	3	7	4561.6	4747.68	7617.87	10003	12067	10007.5	6231.33	4936.63	3335.48	9125.86	11672
24	-1182.38	0.468179	-0.475783	0.177346	-0.090995	-0.253358	0.162364	3.3652	7.5345	4.2749	-11.8094	2.2466	13.3717	2.453	26.43	207.14	178.037	89.9	336.34	969.24	741.26	894.63	926.5	3.93	11.05	-327.95	130.34	0	2.1547	4.64273	53.9978	48.5079	44	24	20	16	2	6	4256.75	4551.89	7223.12	9690.57	10809.9	8409.27	6043.21	4620.99	2557.82	9182.92	11841.8
25	-1182.38	0.471317	-0.479109	0.200357	-0.082868	-0.248682	0.165814	4.4882	-5.6497	6.2245	-0.5747	10.5972	14.1103	3.2502	38.18	297.753	184.669	88.17	336.34	969.24	741.26	894.63	926.5	3.89	11.05	-327.95	130.34	0	2.0426	4.17221	53.9044	48.5079	44	24	20	16	2	6	4256.75	4551.89	7249.02	9444.68	10683.6	8700.59	5915.08	4480.34	2936.04	9182.92	11841.8
26	-1092.4	0.43308	-0.492007	0.186691	-0.05892	-0.243677	0.184757	6.4699	-4.4419	8.9208	-4.4789	-2.1166	9.0209	8.7845	33.2	302.128	192.892	88.93	321.37	862.7	631.15	859.09	918.5	3.61	9.74	-470.05	-1.79	0	1.4428	2.08167	57.4236	50.3662	46	23	23	17	1	5	3951.9	4356.11	6854.28	9136.2	9346.9	7513.88	5606.08	4173.84	2158.38	9239.98	12011.5
39	-814.903	0.386763	-0.530789	0.181158	-0.04678	-0.234748	0.187968	4.7679	0.7881	5.5477	-6.3358	-10.9327	10.0103	-0.8438	38.24	236.596	152.221	88.92	270.41	724.37	472.8	801.83	929.5	5.22	2.77	-157.92	185.89	0	1.9144	3.66493	60.757	51.5786	46	20	26	19	0	1	3023.4	3392.23	5420.64	6831.92	6856.81	5146.45	3747.45	2512.25	967.083	9071.39	11756.2
42	-852.032	0.388293	-0.531354	0.182547	-0.04952	-0.238158	0.188638	2.8251	3.3527	10.2369	-13.5896	-8.8343	-3.5039	6.9714	24.85	306.887	192.367	85.85	274.4	727.23	485.52	800.51	910.5	3.83	4.82	-394.93	-15.37	0	1.1341	1.28618	57.6317	50.6206	46	20	26	18	0	2	3135.11	3488.03	5566.32	7013.35	7092.2	5271.35	3936.26	2530.4	1001.33	8864.26	11514.6
43	-891.345	0.388322	-0.531339	0.182522	-0.049496	-0.238159	0.188663	3.7889	2.6273	-0.3787	-2.2487	0.3274	8.0758	-5.1369	31.47	198.144	175.332	90.45	288.42	750.11	496.79	807.49	966.5	4.25	4.69	-415.57	-6.95	0	1.3897	1.93127	62.0835	53.7142	49	21	28	19	0	2	3281.4	3656.51	5760.03	7210.11	7410.02	6183.87	4662.54	2986.57	1353.53	9349.95	12167.6
46	-852.03	0.398814	-0.640599	0.398814	-0.041402	-0.229414	0.188012	3.4911	-10.0822	7.9703	2.1119	-3.786	-4.0679	0.6632	32.87	207.101	272.33	85.64	274.4	796.99	524.11	817.02	911.5	4.01	7.2	-414.94	-47.19	0	0.7582	0.574867	57.8866	50.6206	46	20	26	18	0	2	3135.11	3444.15	5488.68	6999.83	7080.66	5409.1	3854.24	2677.82	956.958	8864.26	11602.7
58	-849.594	0.38804	-0.531828	0.183793	-0.056883	-0.241187	0.184304	2.5941	-13.0979	10.0683	3.0296	-6.51	-2.6994	0.3556	33.42	206.033	205.343	84.86	270.37	750.15	503.53	822.85	890.5	3.61	6.05	-222.86	77.95	0	1.8528	3.43287	58.2642	47.9534	42	20	22	18	0	2	3131.04	3391.7	5407.96	7017.94	6716.35	5149.32	3873.65	2401.52	944.638	8739.93	11176.5
337	-960.761	0.600429	-0.561089	0.414271	-0.075172	-0.251758	0.176585	2.5663	-14.4246	10.7078	3.7169	-7.2023	-2.6261	0.4623	34.01	208.133	181.946	81.12	288.34	876.1	654.62	877.15	877.5	2.53	11.3	-677.92	-362.22	1	0.9055	0.81993	55.3363	46.4639	41	21	20	17	0	4	3496.68	3611.57	5866.65	7703.8	7668.38	6085.17	4676.37	3115.66	1019.08	8687.03	11096.2
340	-832.165	0.387648	-0.71966	0.291323	-0.045695	-0.230109	0.184415	4.624	-12.0378	8.0198	4.018	-3.7345	5.2772	3.8202	33.06	210.667	292.81	87.49	273.41	777.34	546.55	819.41	921.5	3.63	6.75	-228.92	156.08	0	0.4686	0.219586	59.5441	51.5854	47	20	27	18	1	1	3076.35	3432.34	5473.86	6942.19	7013.24	5335.93	3849.89	2307.68	1220.36	8922.27	11712.9
355	-813.65	0.421716	-0.543765	0.184618	-0.049842	-0.236173	0.186331	2.8508	-11.9612	10.2486	1.7126	0.1865	-11.077	5.6158	33.15	202.017	172.665	87.05	268.39	717.81	521.53	818.05	910.5	4.75	3.55	8.55	321.12	0	1.9718	3.888	58.374	50.245	44	20	24	19	0	1	3021.37	3368.02	5383.3	6781.46	6767.99	5030.37	3649.49	2212.98	1092.83	9009.22	11526.7
357	-850.828	0.388921	-0.531897	0.183923	-0.057906	-0.239481	0.181575	3.4822	-1.9356	-8.2417	10.1773	4.7806	0.0054	-2.6144	28.72	299.865	161.892	84.81	272.38	753.47	505.29	819.98	909.5	3.88	5.92	-348.29	-9.89	0	1.0145	1.02921	56.9037	49.287	44	20	24	18	0	2	3133.08	3415.92	5447.32	6949.37	6991.84	5293.02	3756.28	2253.72	1217.62	8802.1	11406
358	-926.078	0.604528	-0.55832	0.416107	-0.051447	-0.236841	0.185394	3.0888	-14.1109	12.4041	1.7068	-11.4644	-4.558	-1.5547	31.4	208.562	188.926	85.19	288.38	850.32	623.89	856.36	916.5	4.14	8.01	-612.98	-254.28	1	0.9671	0.935282	57.8291	50.089	45	21	24	18	0	3	3389.04	3612.1	5879.33	7517.77	7808.84	6291.13	4331.08	2513.49	1652.67	9018.49	11676
6HHCB	-852.012	0.394114	-0.629853	0.394114	-0.004912	-0.224121	0.219209	3.2146	-11.4125	7.8263	3.5862	-5.4833	-3.5819	-0.4629	33.93	204.351	288.572	84.51	274.4	781.08	515.17	820.95	875.5	3.87	7.6	-367.72	44.26	0	1.3479	1.81683	57.6779	50.6206	46	20	26	18	0	2	3135.11	3636.31	5839.69	7103.76	6265.88	4685.95	3950.96	3062.33	1302.05	8864.26	11905.4
8HHCB	-941.997	0.500886	-0.463837	0.180589	-0.057988	-0.238531	0.180543	3.1986	-14.0811	5.0798	9.0013	-0.0105	4.1539	-0.7244	30.93	287.298	255.406	85.56	289.37	817.86	586.69	843.79	882.5	4.48	6.53	-205.61	208.21	0	2.6003	6.76156	54.7928	48.7622	44	21	23	17	1	3	3439.96	3875.98	6268.19	7523.52	6902.39	5215.5	4387.71	3792.87	1874.24	8807.2	11647.6
D20	-852.018	0.276315	-0.509461	0.164003	-0.00681	-0.226967	0.220157	1.9481	1.6375	1.9967	-3.6342	6.4482	5.5696	0.6037	35.24	237.199	441.21	84.72	274.4	711.32	476.58	808.01	874.5	3.78	4.32	-347.71	76.08	0	1.1529	1.32918	57.0901	50.6206	46	20	26	18	0	2	3135.11	3680.19	5917.32	7282.22	6395.12	4837.72	4064.7	2778.48	943.516	8864.26	11817.4
D21	-852.965	0.161772	-0.481465	0.161772	-0.004216	-0.225044	0.220827	1.6368	-4.651	1.8883	2.7627	-0.9732	3.9265	-0.8649	51.41	83.4782	266.965	92.45	282.42	728.02	473.37	818.93	930.5	5.32	3.18	-5.91	373.6	0	2.3671	5.60316	65.4238	53.3386	47	21	26	20	0	1	3167.67	3728.66	5925.98	7487.19	6896.66	5379.56	4343.46	3040.36	1229.09	9494.91	12482.5
D22	-851.715	0.429596	-0.562973	0.184983	-0.005954	-0.226469	0.220515	1.5748	-0.8445	2.4793	-1.6347	-6.4749	-4.0922	-1.5992	41.63	64.3934	299.708	90.58	280.4	721.46	522.1	836.25	911.5	4.84	3.96	160.56	508.83	0	2.4245	5.8782	63.0408	52.005	45	21	24	20	0	1	3165.64	3704.44	5888.64	7436.73	6797.77	5262.47	4257.61	2978.77	1173.59	9432.74	12253
D35	-888.845	0.402573	-0.625744	0.402573	-0.012692	-0.233026	0.220334	1.3262	-2.7442	1.9579	0.7862	5.8719	3.3421	-1.5812	42.24	80.5682	206.166	87.3	284.39	794.08	573.41	844.77	893.5	3.63	8.39	-96.46	275.75	0	1.2683	1.60858	60.1704	51.047	45	21	24	19	0	2	3277.34	3756.36	5956.69	7604.64	7066.52	5466.12	4359.37	3097.45	1268.37	9225.61	12099.5
D4	-852.012	0.162196	-0.473124	0.162196	-0.003359	-0.225845	0.222486	2.8268	-1.4687	-0.9875	2.4562	-2.7147	-6.2249	-3.3189	44.24	184.298	224.222	84.58	274.4	711.32	476.58	808.01	874.5	4.17	4.32	-347.71	76.08	0	2.0005	4.002	58.312	50.6206	46	20	26	18	0	2	3135.11	3680.19	5873.44	7143.3	6211.67	4656.16	4054.85	3000.23	1176.38	8864.26	11817.4
D43	-848.619	0.440076	-0.656556	0.40086	-0.008115	-0.229791	0.221676	3.0393	0.2704	0.043	-0.3134	2.6876	-2.5664	1.9345	56.74	119.097	267.966	77.01	262.34	827.5	553.45	809.6	782.5	3.34	12.29	-478.67	-109.4	0	0.1495	0.0223502	49.1686	45.2354	41	19	22	16	0	3	3098.48	3495.54	5866.08	6968.39	5819.93	4126.2	3622.36	2393.41	546.951	8109.29	10869.5
D47	-977.903	0.465043	-0.618181	0.41004	-0.072309	-0.240702	0.168393	2.6788	-1.505	3.1591	-1.6541	-1.1901	-12.4204	-5.6579	34.95	182.484	159.311	82.74	291.34	887.16	636.24	846.6	845.5	4.01	11.09	-337.2	62.97	0	1.2699	1.61265	50.494	46.4707	42	21	21	16	1	4	3549.63	3903.68	6414.55	8108.92	7267.55	5678.13	4525.66	3274.06	1312.59	8537.91	11264.6
D64	-1001.27	0.613007	-0.651331	0.423641	-0.027324	-0.241993	0.214668	4.8127	-7.2626	5.9048	1.3578	-5.7392	-2.191	-2.4524	44.83	310.554	185.658	85.43	304.38	926.59	675.77	889.2	899.5	3.03	12.86	-717.99	-299.65	1	0.2636	0.069485	59.6255	50.891	46	22	24	18	0	4	3645.01	4000.45	6452.72	8340.96	8406.99	6527.11	4980.53	3697.58	1768.65	9234.88	12248.7
D65	-927.223	0.396634	-0.625499	0.396634	-0.013002	-0.230579	0.217576	1.8813	-7.0832	4.3993	2.6838	0.6544	4.5643	-1.5294	41.31	110.422	240.72	85.88	290.4	873.26	575.99	851.83	894.5	2.9	12.04	-519.95	-92.56	0	0.0547	0.00299209	59.683	51.4226	47	21	26	18	0	3	3391.08	3832.5	6062.07	7823.01	7469.19	5784.84	4545.96	3277.73	1418.65	9080.65	12175.4
D68	-868.049	0.394921	-0.72287	0.394921	-0.001765	-0.223793	0.222028	2.1033	1.6554	1.5573	-3.2127	7.5258	2.8895	5.1961	42.16	112.335	269.49	83.19	275.39	830.73	587.16	841.52	848.5	2.18	11.71	-313.29	102.29	0	-0.4334	0.187836	55.5407	49.2938	45	20	25	17	1	2	3186.02	3652.21	5897.47	7366.25	6465.82	4929.98	4055.17	2815.98	997.993	8652.98	11632.7
D88	-958.041	0.475895	-0.700384	0.31825	-0.058143	-0.239075	0.180932	3.8076	0.1314	1.4179	-1.5493	-1.3249	-1.0275	8.0624	33.27	163.071	305.108	84.59	290.36	867.51	658.68	863.66	855.5	3.63	10.64	-151.18	266.24	0	0.9803	0.960988	52.1515	47.4354	43	21	22	16	2	3	3490.88	3891.87	6351.92	7985.8	7245.51	5668.71	4497.17	3254.46	1327.78	8595.91	11374.8
HHCB19	-870.224	0.293663	-0.72862	0.293663	-0.001509	-0.21666	0.215151	2.5352	-1.4003	2.7696	-1.3693	9.1122	-5.5736	-1.2607	48.71	76.3699	158.13	91.02	285.42	780.99	547.12	835.63	922.5	3.73	7.16	-76.91	343.79	0	0.9213	0.848794	64.2109	53.3454	48	21	27	19	1	1	3220.62	3768.76	5979.21	7597.46	7083.12	5542.05	4436.82	3130.56	1304.28	9345.79	12439.2
HHCB24	-962.885	0.588427	-0.560065	0.418881	-0.011628	-0.230614	0.218986	1.9895	-8.8739	1.5637	7.3101	-1.7242	4.7993	2.7766	29.56	294.073	195.551	86.85	298.38	847.41	673.19	886.17	898.5	3.76	9.2	-294.5	68.66	1	1.4772	2.18212	60.1129	50.5154	44	22	22	19	0	3	3531.28	3924.31	6347.34	8122.58	7920.36	6208.4	4793.93	3517.31	1618.37	9379.84	12172.7
HHCB42	-962.879	0.615101	-0.559168	0.415877	-0.026895	-0.243151	0.216257	5.0145	-4.2081	-2.1301	6.3382	-8.1231	-9.1274	-4.1186	41.77	337.658	196.832	86.85	298.38	847.41	673.19	886.17	898.5	3.76	9.2	-294.5	68.66	1	1.4772	2.18212	60.1129	50.5154	44	22	22	19	0	3	3531.28	3924.31	6347.34	8122.58	7920.36	6208.4	4793.93	3517.31	1618.37	9379.84	12172.7
HHCB510	-927.22	0.232789	-0.629359	0.399377	-0.007959	-0.226569	0.21861	2.4966	0.1198	-0.2231	0.1033	4.8496	-3.5333	-3.081	40.89	112.755	299.854	86.09	290.4	803.5	537.4	830.13	893.5	2.92	8.76	-499.94	-60.74	0	0.2647	0.0700661	58.6344	51.4226	47	21	26	18	0	3	3391.08	3876.38	6139.71	7896.32	7350.86	5725.27	4586.13	3259.92	1349.01	9080.65	12087.4
HHCB52	-888.841	0.422825	-0.622606	0.396852	-0.003838	-0.22472	0.220882	4.2783	-2.1337	3.8761	-1.7424	-7.591	2.6551	6.1746	46.23	75.2249	316.233	87.3	284.39	794.08	573.41	844.77	893.5	3.63	8.39	-96.46	275.75	0	1.2683	1.60858	60.1704	51.047	45	21	24	19	0	2	3277.34	3756.36	5956.69	7604.64	7066.52	5466.12	4359.37	3097.45	1268.37	9225.61	12099.5
HHCB59	-907.353	0.394272	-0.719041	0.394272	0.006688	-0.214908	0.221596	2.8921	-0.4344	2.9999	-2.5656	-2.3831	10.6373	-0.7111	42.26	146.656	263.99	87.74	289.41	853.61	598.43	849.61	904.5	2.52	11.59	-333.93	110.71	0	-0.2349	0.055178	61.3405	52.3874	48	21	27	18	1	2	3332.32	3820.68	6047.25	7765.38	7371.91	5746.7	4537.56	3249.24	1399.06	9138.66	12285.6
M1	-1081.59	0.371899	-0.518303	0.213049	-0.105839	-0.283775	0.177936	1.1924	-0.99	-4.3474	5.3374	-0.9291	8.8145	-6.1984	40.97	285.95	214.808	79.48	297.26	978.03	746.77	876.38	834.5	4.81	7.37	-152.86	223.91	0	4.8205	23.2372	41.801	39.2339	36	21	15	12	3	6	3870.81	3762.08	5723.92	6960.96	9005.91	9028.27	5948.56	1528.45	290.286	7576.75	9143.03
M10	-1156.8	0.33691	-0.535858	0.213459	-0.108064	-0.281	0.172936	3.0178	9.8307	-11.2153	1.3847	10.6851	-11.7131	-7.4031	39.74	239.204	193.929	81.06	313.26	1000.45	769	884.96	852.5	3.43	9.43	-285.08	118.91	0	3.8066	14.4902	43.758	40.0359	37	22	15	12	3	7	4126.77	4002.14	6023.94	7441.03	9592.63	9985.76	7084.86	2138.78	638.498	7793.14	9324.97
M11	-1270.11	0.381297	-0.538825	0.210121	-0.118273	-0.279297	0.161023	4.4713	1.9843	-4.0723	2.088	17.1669	-5.2724	2.4462	36.57	377.561	184.531	86.41	341.27	1077.2	830.2	915.01	914.5	2.26	12.21	-418.3	-1.59	0	2.9107	8.47217	49.0263	42.5979	39	24	15	13	3	8	4527.01	4338.57	6552.53	8129.93	11023.3	12698.2	8681.74	3629.36	769.084	8433.04	10051.2
M12	-1246.74	0.370506	-0.519737	0.220878	-0.125293	-0.304215	0.178922	3.1347	-3.0372	0.8269	2.2103	-8.5843	0.0809	-4.558	28.13	413.117	158.885	81.16	328.23	1106.99	879.11	920.69	860.5	4.36	9.82	-142.98	251.04	0	4.8386	23.412	40.1889	38.1775	35	23	12	11	4	8	4431.63	4197.93	6372.79	7760.84	10713.3	12032.4	7568.02	2718.41	290.286	7736.07	9155.23
M14	-1232	0.344146	-0.513642	0.21455	-0.104577	-0.272754	0.168177	4.0659	3.8088	-9.9781	6.1692	0.4292	-20.3123	-5.357	29.52	260.235	145.671	82.41	329.26	1022.87	791.23	894.04	870.5	2.82	10.7	-417.3	13.91	0	3.1128	9.68952	45.5717	40.8379	38	23	15	12	3	8	4382.74	4242.21	6276.06	7900.76	10531.8	11269.6	8099.7	2773.22	817.047	8009.53	9506.92
M15	-1321.95	0.404909	-0.525766	0.222625	-0.123925	-0.286112	0.162187	4.5746	-2.8146	-5.5996	8.4142	0.0877	-11.8181	-13.3132	27.58	377.815	155.475	82.74	344.23	1129.41	901.34	929.98	878.5	2.98	11.87	-275.2	146.04	0	3.8247	14.6283	42.1459	38.9795	36	24	12	11	4	9	4687.59	4437.99	6672.82	8240.91	11300	12997.9	8837.8	3595.16	726.116	7952.46	9337.17
M16	-1321.96	0.493889	-0.505526	0.218305	-0.114437	-0.290132	0.175695	1.5766	-1.4972	-3.7111	5.2084	-2.2079	-5.8268	0.6044	38.03	266.653	155.433	83.38	344.23	1129.41	901.34	929.98	878.5	3.14	12.01	-275.2	146.04	0	3.8247	14.6283	42.1459	38.9795	36	24	12	11	4	9	4687.59	4437.99	6648.89	8524.73	10920.2	12011.5	9963.48	2969.38	1429.21	7952.46	9337.17
M17	-1411.92	0.496909	-0.517322	0.221143	-0.132524	-0.310606	0.178082	4.5477	-6.6361	-0.8405	7.4766	-22.3484	1.6782	-0.0154	40.51	340.02	154.741	83.71	359.21	1235.95	1011.45	965.98	886.5	3.3	13.18	-133.1	278.17	0	4.5366	20.5807	38.7201	37.1211	34	25	9	10	5	10	4992.45	4633.78	7045.64	8864.88	11688.4	13743.8	10622	4202.84	1217.4	7895.4	9167.43
M2	-1194.9	0.383257	-0.547015	0.220758	-0.11745	-0.280901	0.163451	4.9317	-4.654	-1.3388	5.9928	-10.5464	7.9493	-6.5896	40.67	351.977	176.963	84.83	325.27	1054.78	807.97	905.33	896.5	3.64	10.15	-286.08	103.41	0	3.9246	15.4025	47.0693	41.7959	38	23	15	13	3	7	4271.04	4098.51	6252.51	7649.86	10436.5	11732.7	7419.92	2786.45	363.071	8216.65	9869.28
M27	-1143.06	0.499797	-0.538343	0.20609	-0.099385	-0.248513	0.149128	3.0415	-0.4666	-5.6407	6.1073	2.5811	-7.7186	-11.5007	39.95	484.064	154.334	88.2	322.31	1002.57	736.83	890.22	932.5	3.01	11	-429.18	-44.22	0	3.0106	9.06371	53.9497	45.4143	41	23	18	15	2	6	4110.45	3999.09	6132.23	7838.99	9655.29	10229.2	8369.53	2350.19	1117.54	8697.23	10583.3
M29	-1194.92	0.412709	-0.544536	0.214099	-0.1069	-0.276138	0.169238	5.5139	-0.5305	-2.3971	2.9275	-12.041	-4.3309	5.156	42.21	535.586	151.739	85.7	325.27	1054.78	807.97	905.33	896.5	3.03	11.07	-286.08	103.41	0	3.6045	12.9924	47.2126	41.7959	38	23	15	13	3	7	4271.04	4098.51	6276.48	7958.01	9770.1	10545.4	8647.14	2175.63	1180.67	8216.65	9869.28
M31	-1471.19	0.604124	-0.550128	0.430658	-0.135517	-0.293993	0.158476	4.3127	-14.549	2.7695	11.7795	3.1584	-7.7615	-12.6449	18.4	356.926	138.694	83.65	374.22	1274.92	1061.94	1001.01	902.5	2.26	17.12	-625.47	-197.87	1	3.1454	9.89354	43.6327	39.2499	36	26	10	11	4	11	5197.5	4802.12	7285.85	9428.71	12472	14632.6	11849.4	5118.57	1702.65	8323.08	9680.44
M32	-1400.57	0.430676	-0.528751	0.217103	-0.123067	-0.283205	0.160139	5.7257	-9.9953	-1.1224	11.1176	-4.2171	15.5	-4.6091	21.55	252.122	156.821	91.94	372.29	1175.17	923.88	948.04	990.5	3.88	11.63	-316.48	162.88	0	3.4041	11.5879	49.6755	45.1667	42	26	16	13	4	9	4980.19	4774.95	7060.23	8920.43	12333.5	14272.6	10850.8	5732.24	2074.44	8923.83	10643.2
M33	-1439.89	0.353729	-0.531289	0.218011	-0.120651	-0.281708	0.161057	3.8592	8.787	-11.489	2.7019	-9.6587	-7.864	6.7395	29.16	253.424	178.688	96.54	386.31	1198.05	935.15	958.18	1046.5	4.3	11.5	-337.12	171.3	0	3.1161	9.71008	52.5871	48.2603	45	27	18	14	4	9	5126.48	4943.43	7253.94	9117.19	12530.3	14755.3	11401.6	6456.17	3363.53	9409.52	11296.1
M34	-1479.2	0.353596	-0.531053	0.218047	-0.120611	-0.281368	0.160757	5.7092	8.5408	-7.48	-1.0608	-5.6284	4.8396	-6.4762	33.86	367.985	178.578	101.14	400.34	1220.93	946.42	969.08	1102.5	4.72	11.38	-357.76	179.72	0	2.8281	7.99815	55.4987	51.3539	48	28	20	15	4	9	5272.78	5111.9	7447.65	9313.95	12727	14952.1	11884.4	7006.94	4087.46	9895.2	11949.1
M35	-1397.15	0.43026	-0.634723	0.413599	-0.127657	-0.275387	0.147729	4.044	-0.4715	-3.0345	3.506	19.2014	-2.2731	-11.5803	38.36	415.006	162.488	84.11	360.23	1221.59	962.16	964.93	897.5	2.12	16.31	-427.43	9.22	0	2.9365	8.62303	43.6902	39.7815	37	25	12	11	4	10	4943.56	4634.17	6895.2	8855	11925.8	13862.6	10422.8	4433	1255.22	8168.86	9607.18
M36	-1337.99	0.383784	-0.76296	0.344235	-0.126335	-0.280806	0.154471	5.7112	-2.2316	-2.5168	4.7485	-11.766	-2.4896	-3.5321	32.77	273.673	206.311	81.63	345.22	1179.06	973.33	950.71	851.5	2.35	15.98	-220.77	204.07	0	2.552	6.5127	40.7993	37.6527	35	24	11	10	5	9	4738.51	4453.88	6738.56	8278.53	11370.5	13146	8832.82	3609.61	693.862	7741.18	9064.39
M37	-1471.18	0.5669	-0.540783	0.415332	-0.140309	-0.279145	0.138836	5.915	5.7391	-2.4092	-3.3299	-14.6141	4.5339	-6.5166	25.41	388.205	187.167	83.65	374.22	1274.92	1061.94	1001.01	902.5	2.26	17.12	-625.47	-197.87	1	3.1454	9.89354	43.6327	39.2499	36	26	10	11	4	11	5197.5	4802.12	7285.85	9428.71	12472	14632.6	11849.4	5118.57	1702.65	8323.08	9680.44
M38	-1357.86	0.519621	-0.625041	0.426675	-0.125497	-0.29809	0.172593	5.9296	16.6701	-10.2529	-6.4172	-4.8305	3.7607	2.9129	23.44	389.771	148.02	79.78	346.21	1198.71	950.89	942.55	841.5	2.73	16.43	-406.79	0.8	0	2.8416	8.07469	39.1418	36.6879	34	24	10	10	4	10	4797.27	4465.7	6805.16	8315.99	11440.8	13293.8	8827.64	3623.93	661.608	7683.17	8954.19
M39	-1359.94	0.371149	-0.540078	0.222332	-0.135138	-0.274168	0.13903	4.5779	1.2889	-1.7303	0.4414	-13.3496	-1.6839	2.4812	35.04	377.053	173.417	83.28	358.22	1178.07	943.34	959.45	895.5	1.99	15.03	-360.78	46.52	0	3.1928	10.194	42.7073	38.4479	35	25	10	11	4	10	4941.53	4605.94	6853.84	8800.52	11846.1	13767.8	10264.4	4280.74	1173.54	8106.69	9410.43
M4	-1194.92	0.411641	-0.53944	0.205366	-0.276147	-0.106718	0.169429	5.8057	-2.7894	-3.4863	6.2757	11.0823	-5.5452	-4.5111	38.28	405.722	154.639	85.7	325.27	1054.78	807.97	905.33	896.5	3.03	11.07	-286.08	103.41	0	3.6045	12.9924	47.2126	41.7959	38	23	15	13	3	7	4271.04	4098.51	6276.48	7958.01	9770.1	10545.4	8647.14	2175.63	1180.67	8216.65	9869.28
M40	-1435.26	0.401951	-0.528122	0.222379	-0.130741	-0.263062	0.132321	3.5595	-13.6588	0.7199	12.9389	21.9659	-5.0008	-8.3567	30.72	351.031	137.197	87.78	372.24	1206.16	962.54	961.72	940.5	2.11	15.17	-408.42	25.54	0	3.1313	9.80504	47.1838	41.5415	38	26	12	12	4	10	5087.83	4774.42	7201.41	9325.58	12396.9	14491.7	11553.5	5128.73	1673.88	8592.37	10063.4
M41	-1451.33	0.61011	-0.749076	0.361415	-0.127349	-0.276029	0.14868	6.0682	-9.1061	-0.2258	9.3319	2.7745	-7.6425	-4.3643	39.84	373.562	161.522	86.05	373.23	1255.81	1034.53	1040.48	913.5	1.61	18.81	-353.99	83.57	0	2.7504	7.5647	43.8549	40.2147	37	26	11	11	5	10	5138.74	4790.31	7243.18	9377.22	12434.5	14562.2	11701.6	5123.75	1688.33	8381.09	9790.63
M42	-1487.13	0.48921	-0.52001	0.223761	-0.134079	-0.299845	0.165767	3.7633	-9.2783	-1.2741	10.5524	19.3474	-8.0924	-7.0777	32.59	310.681	154.551	85.51	375.21	1258.37	1033.68	976.09	904.5	3.4	15.24	-265.32	173.17	0	3.962	15.6974	40.4672	37.9231	35	26	9	10	5	11	5248.41	4873.84	7353.62	9478.44	12541.5	14796.8	11891.7	5079.6	1653.23	8111.79	9349.37
M43	-1397.16	0.524489	-0.542471	0.219653	-0.124194	-0.291015	0.166822	3.6225	-19.1985	1.3085	17.8899	8.5882	-9.8844	-4.9517	34.27	250.34	146.243	84.54	360.23	1151.83	923.57	939.82	896.5	3.09	13.93	-407.42	41.04	0	3.2501	10.5632	43.893	39.7815	37	25	12	11	4	10	4943.56	4678.05	6988.74	8792.66	11991.6	14017.7	10116.7	4471.92	1161.95	8168.86	9519.11
M6	-1264.77	0.409412	-0.535656	0.22023	-0.119012	-0.295015	0.176003	6.5002	7.076	-5.9168	-1.1593	-10.8553	-8.1138	2.4805	35.63	359.433	161.032	82.03	328.23	1106.99	879.11	920.69	860.5	3.75	10.74	-142.98	251.04	0	4.5185	20.4168	40.3322	38.1775	35	23	12	11	4	8	4431.63	4197.93	6396.77	8065	9981.02	10735.6	8886.83	2173.39	1217.4	7736.07	9155.23
M7	-1360.08	0.497878	-0.549845	0.222324	-0.127785	-0.288033	0.160247	5.0554	-8.3297	1.4444	6.8852	12.4996	-17.9601	-8.0432	36.43	533.033	147.031	87.38	356.25	1183.74	940.31	951.22	922.5	2.57	13.52	-276.2	130.54	0	3.6226	13.1232	45.6005	40.7395	37	25	12	12	4	9	4831.86	4534.35	6925.36	8753.9	11411.7	13444.1	10469.9	4205.09	1180.67	8375.98	9881.48
M8	-1270.12	0.494893	-0.507054	0.211657	-0.104033	-0.276821	0.172788	5.3664	-5.0386	-4.31	9.3486	-13.2628	9.6742	-4.2956	27.36	317.613	146.834	87.05	341.27	1077.2	830.2	915.01	914.5	2.41	12.34	-418.3	-1.59	0	2.9107	8.47217	49.0263	42.5979	39	24	15	13	3	8	4527.01	4338.57	6528.61	8409.78	10675.5	11791.5	9738.9	2980.77	1392.48	8433.04	10051.2
Musk methy	-776.825	0.358348	-0.525599	0.183449	-0.043305	-0.233782	0.190478	3.0396	2.5157	-1.5072	-1.0085	-8.3206	-5.2928	-3.0301	35.89	146.2	588.248	84.09	258.4	713.75	464.01	801.19	885.5	5.16	2.76	-248.53	85.24	0	2.0062	4.02484	58.1011	49.8186	6	19	26	18	0	1	2879.14	3247.97	5145.23	6051.08	5693.72	4912.87	3857.97	2383.71	605.685	8647.87	11332.7
Musk ambrette	-952.32	0.335924	-0.50658	0.211689	-0.09634	-0.25805	0.161711	4.2756	3.0511	-11.4719	8.4207	5.065	-7.8958	5.7005	45.65	416.844	284.616	73.25	268.27	843.63	612.87	835	770.5	4.17	6.24	-262.85	92.99	0	3.4666	12.0173	39.7247	37.9987	6	19	16	12	2	5	3419.66	3397.81	5023.48	5997.59	6987.29	6180.97	5301.19	1261.76	124.196	7148.12	8659.78
Muscone	-703.013	0.441141	-0.451637	0.184581	-0.012515	-0.241212	0.228697	2.1614	1.1406	-3.5989	2.4583	6.3961	-4.2596	4.8494	44.15	109.221	149.669	74	238.41	691.48	313.5	835.41	799.5	5.51	1.45	-512.39	-123.2	0	-2.6852	7.2103	56.5475	48.9658	0	17	30	16	0	1	2594.68	2863.6	3555.29	3728	3891	3779.43	3737.14	3737.14	1573.18	7925.17	10521.1
Musk ketone	-1029.74	0.37239	-0.531158	0.193117	-0.094044	-0.267409	0.173365	3.0343	5.7143	-10.0512	4.3369	-7.3765	2.3968	-4.3322	12.67	342.199	198.758	83.15	294.3	925.82	675.63	860.42	870.5	4.09	7.71	-295.96	76.28	0	3.9065	15.2607	48.6814	42.8523	6	21	18	14	2	5	3710.22	3662.66	5603.64	6853.97	8794.99	8838.1	5712.85	1596.48	363.071	8057.33	9857.08
moskene	-954.546	0.33633	-0.519314	0.205666	-0.09368	-0.268637	0.174957	4.4705	-0.8375	-2.7297	3.5672	9.5898	2.6804	2.4122	43.75	313.811	331.52	78.8	278.3	872.75	672.26	849.39	827.5	5.08	5.08	-80.22	254.05	0	4.2468	18.0353	45.1325	42.0503	6	20	18	14	2	4	3454.25	3614.76	5830.65	6737.28	7450.12	6808.43	4872.9	1474.6	211.813	7840.94	9977.87
Versalide	-1081.59	0.372212	-0.518395	0.21322	-0.105838	-0.283776	0.177938	1.1923	-0.9696	-4.4467	5.4164	0.9819	-8.7441	-6.3031	40.96	288.551	214.756	79.48	297.26	978.03	746.77	876.38	834.5	4.81	7.37	-152.86	223.91	0	4.8205	23.2372	41.801	39.2339	6	21	15	12	3	6	3870.81	3762.08	5723.92	6960.96	9005.91	9028.27	5948.56	1528.45	290.286	7576.75	9143.03
Versalide	-776.83	0.379236	-0.530876	0.182277	-0.047072	-0.232866	0.185794	3.4467	-7.7924	8.0598	-0.2674	3.4427	-4.1491	1.0674	36.64	213.486	411.062	84.09	258.4	713.75	464.01	801.19	885.5	5.16	2.76	-248.53	85.24	0	2.0062	4.02484	58.1011	49.8186	6	19	26	18	0	1	2879.14	3247.97	5145.23	6051.08	5693.72	4912.87	3857.97	2383.71	605.685	8647.87	11332.7
Phantolide	-737.511	0.397304	-0.538963	0.175126	-0.23213	-0.0462	-0.18593	3.4579	-8.7557	7.9347	0.821	-5.7656	3.1399	0.3674	3211.96	8.859	51.1388	79.67	244.37	681.93	452.02	784.05	836.5	4.66	2.89	-242.07	81.21	0	2.6217	6.87331	52.8273	46.725	42	18	24	17	0	1	2732.84	3079.49	5072.59	6127.7	5395.03	3795.65	2883.71	1700.44	411.842	8162.19	10679.7
Celestolide	-737.515	0.384001	-0.527753	0.18146	-0.23071	-0.0466	-0.18411	3.2133	8.6905	-7.608	-1.0826	4.8516	-0.3873	3.9972	32.04	159.072	311.856	79.49	244.37	687.8	439.02	788	829.5	4.74	2.89	-225.38	104.96	0	2.3413	5.48169	53.2527	46.725	42	18	24	17	0	1	2732.84	3079.49	4951.52	5323.66	4807.98	4505.75	4268.89	1419.43	137.169	8162.19	10679.7
Tonalid	-776.823	0.384424	-0.532092	0.181485	-0.23266	-0.4605	-0.22784	3.4569	-8.5051	7.5567	0.9484	6.2265	3.1276	0.0989	33.24	210.283	409.063	84.27	258.4	709.08	459.77	797.75	884.5	5.07	2.76	-268.87	77.53	0	2.6711	7.13478	56.8118	49.8186	45	19	26	18	0	1	2879.14	3247.97	5266.3	6370.85	5960.07	4722.79	3505.06	1985.2	737.267	8647.87	11332.7
Galaxolide	-776.809	0.120541	-0.478595	0.164219	-0.22115	-0.0015	0.21965	1.5511	-3.2199	4.4318	-1.2119	-3.8711	3.7782	-0.6357	49.41	98.8526	282.541	83.15	258.4	688.9	454.35	799.76	856.5	5.02	3.17	-215.49	181.08	0	2.2361	5.00014	56.1336	49.8186	45	19	26	18	0	1	2879.14	3440.13	5617.3	6714.39	5610.47	4088.29	3508.18	2314.84	607.673	8647.87	11635.4
[truncated: 973 more columns]
